# Supplementary material for: The Effect of a Verbal Cognitive Task on Postural Sway Does Not Persist When the Task Is Over
Source: Sensors (Basel). 2021 Dec 17;21(24):8428. doi: 10.3390/s21248428 (PMC8704561; doi:10.3390/s21248428)
Supplement: Supplementary file 1 [file sensors-21-08428-s001.zip]

Archive with 1 entries (1 files):
- sensors-1474239-supplementary.pdf
